# Supplementary material for: Food safety practice and its associated factors among household food handlers in Patuakhali, Bangladesh: A cross-sectional study
Source: PLoS One. 2025 Jun 20;20(6):e0326595. doi: 10.1371/journal.pone.0326595 (PMC12180654; doi:10.1371/journal.pone.0326595)
Supplement: S1 File — (CSV) [file pone.0326595.s001.csv]

Repondents ID	Gender	Age	Age Category	Age Coding	Educational Qualification	Religion	Respondents Occupation	Monthly Household Income in BDT	Income Level	Income Coding	Living Area	Type of the Family	Attended food safety training	Practice the right-hand washing procedures	Shorten/trim finger nails	Wash hands before food preparation and cooking	Wash raw food before use	Wash hand before touching cooked food	Cover hair when preparing food	Use separate utensils for raw and cooked food	Clean utensil before preparing aother item in case of single use	Cover the cooked food while stored	Have the proper storage equipment such as refrigerator	Use the bin for waste management	Clean the kitchen dirt/rubbish every day	Score	Rating
1001	Female	36	29 - 38	2	Primary	Islam	Housewife	30000	15000 - 30000	2	Rural	Joint	Yes	1	0	0	1	1	0	0	0	1	1	1	1	7	Poor
1002	Female	27	18 - 28	1	SSC	Islam	Housewife	10000	Below 15000	1	Rural	Nuclear	Yes	1	1	1	1	1	0	1	1	1	0	1	1	10	Good
1003	Female	34	29 - 38	2	SSC	Islam	Housewife	20000	15000 - 30000	2	Rural	Nuclear	No	1	1	1	1	1	0	1	0	1	1	1	0	9	Good
1004	Female	26	18 - 28	1	SSC	Islam	Housewife	25000	15000 - 30000	2	Rural	Nuclear	No	0	0	1	1	0	1	1	0	1	1	1	1	8	Poor
1005	Female	40	>38	3	Primary	Islam	Housewife	30000	15000 - 30000	2	Rural	Joint	Yes	1	1	1	1	1	0	1	0	0	1	1	1	9	Good
1006	Female	36	29 - 38	2	SSC	Islam	Housewife	20000	15000 - 30000	2	Rural	Nuclear	No	1	1	1	1	1	0	0	0	1	1	1	1	9	Good
1007	Female	42	>38	3	Primary	Islam	Housewife	15000	15000 - 30000	2	Rural	Nuclear	No	1	1	1	1	0	0	0	1	0	0	1	1	7	Poor
1008	Female	29	29 - 38	2	HSC	Islam	Non-govt job	40000	>30000	3	Rural	Nuclear	Yes	1	1	1	1	0	0	1	0	1	1	1	0	8	Poor
1009	Female	32	29 - 38	2	HSC	Islam	Govt. Job	50000	>30000	3	Rural	Nuclear	No	1	1	0	1	0	0	1	0	0	1	0	1	6	Poor
1010	Female	26	18 - 28	1	SSC	Islam	Housewife	25000	15000 - 30000	2	Rural	Joint	No	1	1	1	1	0	0	0	1	1	1	1	1	9	Good
1011	Female	36	29 - 38	2	HSC	Islam	Housewife	30000	15000 - 30000	2	Rural	Nuclear	No	1	1	1	1	1	0	1	1	0	1	1	1	10	Good
1012	Female	40	>38	3	SSC	Islam	Housewife	22000	15000 - 30000	2	Rural	Nuclear	No	0	1	1	1	1	0	0	1	1	1	1	0	8	Poor
1013	Female	22	18 - 28	1	HSC	Islam	Non-govt job	30000	15000 - 30000	2	Rural	Nuclear	No	1	1	1	0	1	0	0	0	1	1	1	1	8	Poor
1014	Female	32	29 - 38	2	Primary	Islam	Housewife	25000	15000 - 30000	2	Rural	Nuclear	No	0	1	1	1	1	0	1	0	1	1	1	1	9	Good
1015	Female	38	29 - 38	2	Primary	Islam	Housewife	22000	15000 - 30000	2	Rural	Nuclear	No	0	1	1	1	1	0	1	1	1	1	1	0	9	Good
1016	Female	50	>38	3	Primary	Islam	Housewife	20000	15000 - 30000	2	Rural	Nuclear	No	0	0	1	1	1	0	0	1	1	0	1	1	7	Poor
1017	Female	55	>38	3	Primary	Islam	Housewife	15000	15000 - 30000	2	Rural	Nuclear	No	0	0	1	1	1	0	0	1	1	1	1	1	8	Poor
1018	Female	23	18 - 28	1	SSC	Islam	Housewife	10000	Below 15000	1	Rural	Nuclear	No	0	0	1	1	0	0	0	1	1	0	0	1	5	Poor
1019	Female	38	29 - 38	2	HSC	Islam	Govt. Job	30000	15000 - 30000	2	Rural	Nuclear	No	1	1	1	1	0	0	0	1	1	1	1	1	9	Good
1020	Female	27	18 - 28	1	SSC	Islam	Housewife	25000	15000 - 30000	2	Rural	Nuclear	No	1	1	1	1	0	0	1	1	1	1	1	1	10	Good
1021	Female	43	>38	3	SSC	Islam	Housewife	18000	15000 - 30000	2	Rural	Nuclear	No	1	0	1	1	0	0	0	1	1	1	1	1	8	Poor
1022	Female	55	>38	3	Primary	Islam	Housewife	15000	15000 - 30000	2	Rural	Nuclear	No	0	0	1	1	1	0	0	1	1	1	1	1	8	Poor
1023	Female	25	18 - 28	1	SSC	Islam	Housewife	10000	Below 15000	1	Rural	Nuclear	No	0	0	0	1	0	0	0	0	1	1	1	0	4	Poor
1024	Female	40	>38	3	HSC	Islam	Non-govt job	30000	15000 - 30000	2	Sub-urban	Nuclear	No	1	1	1	1	0	0	1	1	1	1	1	1	10	Good
1025	Female	37	29 - 38	2	SSC	Islam	Housewife	25000	15000 - 30000	2	Rural	Nuclear	No	1	0	1	1	0	0	1	1	1	1	1	1	9	Good
1026	Female	43	>38	3	SSC	Islam	Housewife	18000	15000 - 30000	2	Rural	Nuclear	No	1	0	1	1	0	0	1	1	1	1	1	1	9	Good
1027	Female	35	29 - 38	2	SSC	Islam	Housewife	25000	15000 - 30000	2	Rural	Nuclear	No	1	1	1	1	1	0	0	1	1	1	0	1	9	Good
1028	Female	45	>38	3	Primary	Islam	Housewife	20000	15000 - 30000	2	Rural	Joint	No	0	0	1	1	1	0	1	1	1	1	0	1	8	Poor
1029	Female	30	29 - 38	2	HSC	Islam	Govt. Job	60000	>30000	3	Rural	Nuclear	Yes	1	1	1	1	0	1	1	1	1	1	1	1	11	Good
1030	Female	26	18 - 28	1	SSC	Islam	Housewife	20000	15000 - 30000	2	Rural	Nuclear	No	1	0	1	1	0	0	1	1	1	1	1	1	9	Good
1031	Female	38	29 - 38	2	Primary	Islam	Housewife	15000	15000 - 30000	2	Rural	Nuclear	No	1	1	1	1	0	0	1	0	1	1	1	1	9	Good
1032	Female	54	>38	3	No Education	Islam	Housewife	15000	15000 - 30000	2	Rural	Nuclear	No	0	1	1	1	0	0	1	1	1	0	1	1	8	Poor
1033	Female	25	18 - 28	1	HSC	Islam	Housewife	30000	15000 - 30000	2	Rural	Nuclear	Yes	1	1	1	1	0	1	1	1	0	1	1	1	10	Good
1034	Female	45	>38	3	SSC	Islam	Housewife	20000	15000 - 30000	2	Rural	Nuclear	No	1	1	1	1	0	1	0	1	1	1	0	0	8	Poor
1035	Female	35	29 - 38	2	SSC	Islam	Housewife	25000	15000 - 30000	2	Sub-urban	Joint	No	1	1	1	1	0	1	0	1	1	1	0	1	9	Good
1036	Female	50	>38	3	Primary	Islam	Housewife	27000	15000 - 30000	2	Rural	Nuclear	No	1	0	1	1	0	1	0	0	1	1	0	0	6	Poor
1037	Female	26	18 - 28	1	SSC	Islam	Housewife	30000	15000 - 30000	2	Rural	Joint	Yes	1	1	1	0	0	1	1	1	1	1	1	0	9	Good
1038	Female	35	29 - 38	2	Primary	Islam	Housewife	5000	Below 15000	1	Rural	Nuclear	Yes	1	0	1	1	0	1	0	1	1	0	0	0	6	Poor
1039	Female	42	>38	3	SSC	Islam	Housewife	15000	15000 - 30000	2	Rural	Nuclear	No	1	0	1	1	0	1	1	1	1	1	1	1	10	Good
1040	Female	36	29 - 38	2	SSC	Islam	Non-govt job	25000	15000 - 30000	2	Rural	Nuclear	Yes	1	1	1	1	1	1	1	1	1	1	1	0	11	Good
1041	Female	38	29 - 38	2	HSC	Islam	Housewife	25000	15000 - 30000	2	Sub-urban	Nuclear	No	1	1	1	1	0	1	1	1	1	1	0	1	10	Good
1042	Female	26	18 - 28	1	HSC	Islam	Housewife	20000	15000 - 30000	2	Sub-urban	Nuclear	No	1	1	1	1	0	1	1	1	1	1	1	1	11	Good
1043	Female	31	29 - 38	2	SSC	Islam	Housewife	30000	15000 - 30000	2	Rural	Joint	No	1	1	1	1	1	1	1	0	1	1	0	0	9	Good
1044	Female	32	29 - 38	2	SSC	Islam	Housewife	20000	15000 - 30000	2	Sub-urban	Joint	No	0	1	1	1	0	1	1	1	1	1	0	1	9	Good
1045	Female	28	18 - 28	1	SSC	Islam	Housewife	25000	15000 - 30000	2	Sub-urban	Nuclear	Yes	1	1	1	1	0	1	1	1	0	1	0	1	9	Good
1046	Female	32	29 - 38	2	HSC	Islam	Housewife	25000	15000 - 30000	2	Rural	Nuclear	No	0	1	1	1	1	1	0	1	0	1	0	1	8	Poor
1047	Female	29	29 - 38	2	SSC	Hindu	Housewife	15000	15000 - 30000	2	Rural	Nuclear	No	1	1	1	1	0	1	0	1	1	1	1	1	10	Good
1048	Female	27	18 - 28	1	HSC	Islam	Housewife	25000	15000 - 30000	2	Rural	Nuclear	No	1	1	1	1	0	0	1	1	0	0	0	1	7	Poor
1049	Female	34	29 - 38	2	SSC	Islam	Housewife	30000	15000 - 30000	2	Sub-urban	Nuclear	Yes	1	1	1	1	1	0	1	1	1	1	1	0	10	Good
1050	Female	28	18 - 28	1	HSC	Islam	Housewife	10000	Below 15000	1	Sub-urban	Nuclear	No	1	1	1	1	1	0	1	0	1	1	1	0	9	Good
1051	Female	46	>38	3	SSC	Islam	Housewife	35000	>30000	3	Rural	Joint	No	0	1	1	1	1	0	1	1	1	1	0	0	8	Poor
1052	Female	38	29 - 38	2	HSC	Islam	Govt. Job	40000	>30000	3	Rural	Nuclear	No	0	1	1	1	0	1	0	0	1	1	1	0	7	Poor
1053	Female	25	18 - 28	1	SSC	Islam	Housewife	25000	15000 - 30000	2	Rural	Nuclear	No	0	1	1	1	0	1	0	1	1	1	1	0	8	Poor
1054	Female	35	29 - 38	2	SSC	Islam	Housewife	35000	>30000	3	Rural	Joint	No	0	1	1	1	1	0	0	1	1	1	0	0	7	Poor
1055	Female	26	18 - 28	1	SSC	Islam	Housewife	15000	15000 - 30000	2	Sub-urban	Nuclear	No	1	1	1	1	1	0	0	1	0	1	1	0	8	Poor
1056	Female	38	29 - 38	2	Primary	Islam	Housewife	30000	15000 - 30000	2	Rural	Nuclear	No	0	1	1	1	1	1	1	0	1	1	0	1	9	Good
1057	Female	32	29 - 38	2	SSC	Islam	Govt. Job	30000	15000 - 30000	2	Rural	Nuclear	No	0	1	1	1	0	1	0	1	1	1	1	1	9	Good
1058	Female	21	18 - 28	1	SSC	Islam	Housewife	20000	15000 - 30000	2	Rural	Nuclear	No	1	1	1	1	1	0	0	1	1	0	1	1	9	Good
1059	Female	30	29 - 38	2	SSC	Islam	Housewife	30000	15000 - 30000	2	Rural	Nuclear	No	1	1	1	1	0	0	1	1	1	1	1	1	10	Good
1060	Female	42	>38	3	Primary	Islam	Housewife	15000	15000 - 30000	2	Rural	Nuclear	No	0	0	1	1	0	0	1	1	1	0	1	1	7	Poor
1061	Female	50	>38	3	Primary	Islam	Housewife	18000	15000 - 30000	2	Rural	Nuclear	No	0	0	1	1	0	0	1	1	0	1	1	1	7	Poor
1062	Female	48	>38	3	SSC	Islam	Housewife	20000	15000 - 30000	2	Rural	Nuclear	No	0	0	1	1	0	1	1	0	0	1	1	0	6	Poor
1063	Female	42	>38	3	Primary	Islam	Housewife	22000	15000 - 30000	2	Rural	Nuclear	No	0	1	1	1	1	0	0	1	0	1	1	1	8	Poor
1064	Female	44	>38	3	Primary	Hindu	Housewife	20000	15000 - 30000	2	Rural	Nuclear	No	0	0	1	1	1	0	1	0	0	0	1	0	5	Poor
1065	Female	32	29 - 38	2	SSC	Hindu	Housewife	20000	15000 - 30000	2	Rural	Nuclear	No	0	0	1	1	0	0	1	1	0	1	1	1	7	Poor
1066	Female	40	>38	3	SSC	Islam	Housewife	10000	Below 15000	1	Rural	Nuclear	No	0	0	1	1	1	0	0	1	1	0	1	0	6	Poor
1067	Female	26	18 - 28	1	HSC	Hindu	Govt. Job	40000	>30000	3	Sub-urban	Nuclear	Yes	1	1	1	1	1	1	1	1	1	1	1	1	12	Good
1068	Female	31	29 - 38	2	SSC	Hindu	Housewife	14000	Below 15000	1	Sub-urban	Nuclear	Yes	1	0	1	1	1	0	0	1	1	1	1	1	9	Good
1069	Female	55	>38	3	Primary	Hindu	Housewife	23000	15000 - 30000	2	Sub-urban	Nuclear	No	0	0	1	1	0	0	0	1	1	1	1	1	7	Poor
1070	Female	36	29 - 38	2	HSC	Hindu	Housewife	20000	15000 - 30000	2	Sub-urban	Nuclear	No	0	0	1	1	0	0	0	1	1	1	1	1	7	Poor
1071	Female	30	29 - 38	2	SSC	Islam	Housewife	20000	15000 - 30000	2	Rural	Nuclear	No	0	0	1	1	1	1	0	1	1	1	1	1	9	Good
1072	Female	38	29 - 38	2	Primary	Islam	Housewife	10000	Below 15000	1	Rural	Nuclear	No	0	0	1	1	1	1	1	1	1	0	0	1	8	Poor
1073	Female	33	29 - 38	2	HSC	Islam	Non-govt job	30000	15000 - 30000	2	Sub-urban	Nuclear	Yes	1	1	1	1	0	0	0	1	1	1	1	1	9	Good
1074	Female	44	>38	3	Primary	Islam	Housewife	8000	Below 15000	1	Rural	Nuclear	No	0	0	1	1	1	1	1	1	1	0	0	0	7	Poor
1075	Female	35	29 - 38	2	Primary	Islam	Housewife	12000	Below 15000	1	Rural	Nuclear	No	0	0	1	1	1	0	0	0	1	0	0	1	5	Poor
1076	Female	38	29 - 38	2	Primary	Islam	Housewife	10000	Below 15000	1	Rural	Nuclear	No	0	0	1	1	0	1	1	1	1	0	0	1	7	Poor
1077	Female	40	>38	3	Primary	Islam	Housewife	18000	15000 - 30000	2	Rural	Nuclear	No	0	0	1	1	1	1	0	1	1	1	0	1	8	Poor
1078	Female	24	18 - 28	1	HSC	Islam	Housewife	25000	15000 - 30000	2	Sub-urban	Nuclear	No	0	0	1	1	1	1	0	1	1	1	0	1	8	Poor
1079	Female	40	>38	3	SSC	Islam	Housewife	18000	15000 - 30000	2	Rural	Nuclear	No	0	0	1	1	1	1	0	1	1	1	0	1	8	Poor
1080	Female	45	>38	3	Primary	Islam	Housewife	14000	Below 15000	1	Rural	Joint	No	0	0	1	1	1	1	0	1	1	0	0	1	7	Poor
1081	Female	35	29 - 38	2	Primary	Islam	Housewife	18000	15000 - 30000	2	Rural	Nuclear	No	0	0	1	1	1	1	1	1	1	1	0	1	9	Good
1082	Female	32	29 - 38	2	Primary	Islam	Housewife	15000	15000 - 30000	2	Rural	Nuclear	No	0	0	1	1	1	1	0	1	1	0	0	1	7	Poor
1083	Female	36	29 - 38	2	SSC	Islam	Housewife	10000	Below 15000	1	Rural	Nuclear	No	0	0	1	1	1	0	1	1	0	0	1	0	6	Poor
1084	Female	42	>38	3	Primary	Islam	Housewife	15000	15000 - 30000	2	Rural	Nuclear	No	0	0	1	1	1	1	1	1	1	1	0	1	9	Good
1085	Female	38	29 - 38	2	Primary	Islam	Housewife	12000	Below 15000	1	Rural	Nuclear	No	0	0	1	1	1	1	1	1	0	0	0	1	7	Poor
1086	Female	45	>38	3	SSC	Islam	Housewife	18000	15000 - 30000	2	Rural	Nuclear	No	0	0	1	1	1	0	1	1	1	0	0	1	7	Poor
1087	Female	48	>38	3	Primary	Islam	Housewife	16000	15000 - 30000	2	Rural	Nuclear	No	0	0	1	1	1	1	1	1	1	1	0	1	9	Good
1088	Female	40	>38	3	SSC	Hindu	Housewife	25000	15000 - 30000	2	Rural	Nuclear	No	0	1	1	1	1	0	1	1	1	1	0	1	9	Good
1089	Female	37	29 - 38	2	SSC	Hindu	Housewife	15000	15000 - 30000	2	Rural	Nuclear	No	0	0	1	1	0	1	1	1	1	1	0	1	8	Poor
1090	Female	35	29 - 38	2	HSC	Hindu	Govt. Job	40000	>30000	3	Sub-urban	Nuclear	No	0	1	1	1	1	0	1	1	1	1	1	1	10	Good
1091	Female	33	29 - 38	2	SSC	Hindu	Housewife	14000	Below 15000	1	Rural	Nuclear	No	0	0	0	1	1	1	1	1	1	1	0	1	8	Poor
1092	Female	35	29 - 38	2	SSC	Islam	Housewife	20000	15000 - 30000	2	Sub-urban	Nuclear	No	0	1	1	1	1	0	1	1	1	1	0	1	9	Good
1093	Female	40	>38	3	SSC	Hindu	Housewife	15000	15000 - 30000	2	Rural	Nuclear	No	0	0	0	1	1	1	1	1	0	1	0	1	7	Poor
1094	Female	42	>38	3	SSC	Islam	Housewife	20000	15000 - 30000	2	Rural	Nuclear	No	0	0	1	1	1	1	1	1	1	0	0	0	7	Poor
1095	Female	39	>38	3	HSC	Islam	Housewife	22000	15000 - 30000	2	Rural	Nuclear	No	0	0	1	1	0	0	1	1	1	1	1	1	8	Poor
1096	Female	28	18 - 28	1	SSC	Islam	Housewife	12000	Below 15000	1	Rural	Nuclear	No	0	0	1	1	1	0	1	1	1	0	0	1	7	Poor
1097	Female	45	>38	3	Primary	Islam	Housewife	8000	Below 15000	1	Rural	Nuclear	No	0	0	0	1	1	1	1	1	1	0	0	0	6	Poor
1098	Female	30	29 - 38	2	SSC	Hindu	Housewife	20000	15000 - 30000	2	Rural	Nuclear	Yes	0	1	1	1	1	1	1	1	1	0	0	1	9	Good
1099	Female	47	>38	3	Primary	Islam	Housewife	10000	Below 15000	1	Rural	Nuclear	No	0	0	1	1	1	1	1	1	0	0	1	1	8	Poor
1100	Female	33	29 - 38	2	SSC	Islam	Housewife	15000	15000 - 30000	2	Rural	Nuclear	No	0	0	1	1	1	1	1	1	1	0	1	1	9	Good
1101	Female	30	29 - 38	2	SSC	Hindu	Housewife	10000	Below 15000	1	Rural	Nuclear	No	0	0	1	1	1	1	1	1	1	0	0	1	8	Poor
1102	Female	51	>38	3	SSC	Hindu	Housewife	12000	Below 15000	1	Rural	Nuclear	No	0	0	0	1	1	1	1	1	1	0	0	0	6	Poor
1103	Female	30	29 - 38	2	HSC	Islam	Govt. Job	25000	15000 - 30000	2	Rural	Nuclear	No	1	1	1	1	1	0	1	1	1	0	1	1	10	Good
1104	Female	42	>38	3	Primary	Islam	Housewife	30000	15000 - 30000	2	Rural	Nuclear	No	0	0	1	1	0	0	1	1	1	1	1	1	8	Poor
1105	Female	38	29 - 38	2	Primary	Islam	Housewife	20000	15000 - 30000	2	Rural	Nuclear	No	1	1	1	1	1	1	1	1	1	1	0	1	11	Good
1106	Female	30	29 - 38	2	HSC	Islam	Non-govt job	20000	15000 - 30000	2	Rural	Nuclear	No	0	0	1	1	0	1	1	1	1	1	0	1	8	Poor
1107	Female	32	29 - 38	2	SSC	Islam	Housewife	25000	15000 - 30000	2	Rural	Joint	No	0	0	1	1	0	1	1	1	1	1	1	0	8	Poor
1108	Female	25	18 - 28	1	HSC	Hindu	Non-govt job	20000	15000 - 30000	2	Rural	Nuclear	Yes	0	0	1	1	0	1	1	1	1	1	0	1	8	Poor
1109	Female	49	>38	3	Primary	Islam	Housewife	20000	15000 - 30000	2	Rural	Nuclear	No	0	0	0	1	0	0	1	1	1	1	0	1	6	Poor
1110	Female	40	>38	3	SSC	Islam	Govt. Job	20000	15000 - 30000	2	Sub-urban	Nuclear	No	0	1	1	1	1	1	1	1	1	1	1	1	11	Good
1111	Female	34	29 - 38	2	HSC	Islam	Housewife	40000	>30000	3	Sub-urban	Nuclear	No	0	1	1	1	1	0	1	1	1	1	0	1	9	Good
1112	Female	32	29 - 38	2	SSC	Islam	Housewife	10000	Below 15000	1	Rural	Nuclear	No	0	0	0	1	1	1	1	1	1	1	1	0	8	Poor
1113	Female	26	18 - 28	1	HSC	Islam	Housewife	20000	15000 - 30000	2	Sub-urban	Nuclear	No	0	0	1	1	1	1	1	1	1	1	1	1	10	Good
1114	Female	24	18 - 28	1	SSC	Islam	Housewife	15000	15000 - 30000	2	Sub-urban	Nuclear	No	1	1	1	1	1	1	0	1	0	1	1	1	10	Good
1115	Female	52	>38	3	No Education	Islam	Housewife	28000	15000 - 30000	2	Rural	Joint	Yes	0	0	1	1	1	0	0	1	1	1	0	0	6	Poor
1116	Female	37	29 - 38	2	Primary	Islam	Housewife	14000	Below 15000	1	Rural	Nuclear	No	0	0	1	1	1	1	1	1	1	0	0	1	8	Poor
1117	Female	43	>38	3	Primary	Hindu	Housewife	22000	15000 - 30000	2	Rural	Nuclear	No	0	0	1	1	1	1	1	1	1	1	0	1	9	Good
1118	Female	35	29 - 38	2	SSC	Islam	Non-govt job	25000	15000 - 30000	2	Sub-urban	Nuclear	No	0	1	1	1	0	1	1	1	1	1	1	1	10	Good
1119	Female	50	>38	3	No Education	Islam	Housewife	20000	15000 - 30000	2	Rural	Joint	No	0	0	1	1	0	0	1	1	1	1	0	1	7	Poor
1120	Female	38	29 - 38	2	SSC	Islam	Housewife	16000	15000 - 30000	2	Rural	Nuclear	No	0	0	1	1	1	0	1	1	1	1	1	1	9	Good
1121	Female	45	>38	3	Primary	Islam	Housewife	7000	Below 15000	1	Rural	Nuclear	No	0	0	0	1	1	1	1	1	1	0	0	0	6	Poor
1122	Female	35	29 - 38	2	SSC	Islam	Housewife	15000	15000 - 30000	2	Rural	Nuclear	No	0	0	1	1	1	0	1	1	1	1	0	1	8	Poor
1123	Female	37	29 - 38	2	SSC	Islam	Non-govt job	25000	15000 - 30000	2	Rural	Nuclear	No	1	1	1	1	1	1	1	1	1	1	1	1	12	Good
1124	Female	50	>38	3	Primary	Islam	Housewife	20000	15000 - 30000	2	Rural	Nuclear	No	0	0	1	1	1	1	1	1	1	1	1	1	10	Good
1125	Female	27	18 - 28	1	SSC	Islam	Housewife	15000	15000 - 30000	2	Rural	Nuclear	No	1	0	1	1	1	1	1	1	1	1	0	1	10	Good
1126	Female	38	29 - 38	2	Primary	Islam	Housewife	18000	15000 - 30000	2	Rural	Nuclear	No	1	1	1	1	1	1	1	1	1	1	0	1	11	Good
1127	Female	44	>38	3	Primary	Islam	Housewife	10000	Below 15000	1	Rural	Nuclear	No	0	0	1	1	0	1	1	1	1	1	0	1	8	Poor
1128	Female	48	>38	3	Primary	Islam	Housewife	10000	Below 15000	1	Rural	Nuclear	No	0	0	1	1	1	1	1	1	1	0	0	1	8	Poor
1129	Female	45	>38	3	SSC	Islam	Housewife	8000	Below 15000	1	Rural	Nuclear	No	0	0	1	1	0	0	1	1	1	0	0	1	6	Poor
1130	Female	35	29 - 38	2	HSC	Islam	Housewife	12000	Below 15000	1	Rural	Nuclear	No	0	0	1	1	1	0	1	1	1	1	0	1	8	Poor
1131	Female	25	18 - 28	1	SSC	Islam	Housewife	20000	15000 - 30000	2	Rural	Nuclear	No	0	1	1	1	1	0	0	0	1	1	0	1	7	Poor
1132	Female	38	29 - 38	2	Primary	Islam	Housewife	15000	15000 - 30000	2	Rural	Nuclear	No	0	1	1	1	1	0	0	1	1	1	0	1	8	Poor
1133	Female	48	>38	3	SSC	Islam	Housewife	10000	Below 15000	1	Rural	Nuclear	No	1	1	1	1	1	1	1	1	1	0	0	1	10	Good
1134	Female	27	18 - 28	1	SSC	Islam	Housewife	12000	Below 15000	1	Rural	Nuclear	Yes	1	1	1	1	0	1	1	1	1	0	1	1	10	Good
1135	Female	37	29 - 38	2	SSC	Islam	Housewife	8000	Below 15000	1	Rural	Nuclear	No	1	1	0	1	1	1	1	1	0	0	1	1	9	Good
1136	Female	30	29 - 38	2	HSC	Islam	Non-govt job	15000	15000 - 30000	2	Rural	Nuclear	No	0	0	0	1	1	0	1	1	0	1	0	1	6	Poor
1137	Female	26	18 - 28	1	Primary	Islam	Housewife	12000	Below 15000	1	Rural	Nuclear	No	1	1	1	1	1	1	1	1	1	1	0	1	11	Good
1138	Female	45	>38	3	Primary	Islam	Govt. Job	30000	15000 - 30000	2	Rural	Nuclear	Yes	1	1	1	1	0	1	0	1	1	1	1	1	10	Good
1139	Female	41	>38	3	Primary	Islam	Housewife	20000	15000 - 30000	2	Sub-urban	Joint	No	0	0	1	1	0	1	0	1	1	1	1	1	8	Poor
1140	Female	34	29 - 38	2	SSC	Islam	Housewife	8000	Below 15000	1	Rural	Nuclear	No	0	0	1	1	1	1	0	1	1	1	0	1	8	Poor
1141	Female	21	18 - 28	1	SSC	Islam	Housewife	25000	15000 - 30000	2	Sub-urban	Joint	No	0	0	1	1	1	0	0	1	0	1	0	1	6	Poor
1142	Female	30	29 - 38	2	HSC	Islam	Housewife	10000	Below 15000	1	Rural	Nuclear	No	0	0	1	1	1	0	1	0	1	1	1	1	8	Poor
1143	Female	40	>38	3	SSC	Islam	Housewife	14000	Below 15000	1	Rural	Nuclear	No	0	0	1	1	1	0	1	1	1	0	1	1	8	Poor
1144	Female	49	>38	3	Primary	Islam	Housewife	12000	Below 15000	1	Rural	Nuclear	No	0	0	1	1	1	0	1	1	0	1	0	1	7	Poor
1145	Female	28	18 - 28	1	SSC	Islam	Housewife	20000	15000 - 30000	2	Sub-urban	Nuclear	No	0	1	1	1	1	1	0	1	1	1	0	1	9	Good
1146	Female	40	>38	3	HSC	Islam	Housewife	15000	15000 - 30000	2	Rural	Nuclear	No	0	1	1	1	1	1	0	1	1	1	1	1	10	Good
1147	Female	42	>38	3	SSC	Islam	Housewife	8000	Below 15000	1	Rural	Nuclear	No	0	1	1	1	1	0	0	1	0	1	1	1	8	Poor
1148	Female	33	29 - 38	2	SSC	Islam	Housewife	15000	15000 - 30000	2	Rural	Nuclear	No	0	0	1	1	1	0	0	1	1	1	1	1	8	Poor
1149	Female	46	>38	3	Primary	Islam	Housewife	12000	Below 15000	1	Rural	Nuclear	No	0	0	1	1	0	0	1	1	0	1	1	1	7	Poor
1150	Female	57	>38	3	Primary	Islam	Housewife	10000	Below 15000	1	Rural	Nuclear	No	1	1	1	1	1	0	1	1	1	0	1	1	10	Good
1151	Female	33	29 - 38	2	Primary	Islam	Housewife	30000	15000 - 30000	2	Rural	Nuclear	No	0	1	1	1	1	0	1	1	0	0	1	1	8	Poor
1152	Female	38	29 - 38	2	SSC	Islam	Housewife	8000	Below 15000	1	Rural	Nuclear	No	0	1	1	1	1	0	0	1	0	0	1	1	7	Poor
1153	Female	24	18 - 28	1	HSC	Islam	Housewife	15000	15000 - 30000	2	Rural	Nuclear	No	0	1	1	1	1	1	1	1	1	1	1	1	11	Good
1154	Female	43	>38	3	HSC	Islam	Housewife	20000	15000 - 30000	2	Rural	Nuclear	No	0	1	1	1	1	1	1	1	1	1	0	1	10	Good
1155	Female	48	>38	3	SSC	Islam	Housewife	12000	Below 15000	1	Rural	Nuclear	No	1	1	1	1	0	0	1	1	1	1	0	1	9	Good
1156	Female	24	18 - 28	1	HSC	Islam	Housewife	10000	Below 15000	1	Rural	Joint	No	1	1	1	1	1	0	1	1	1	1	0	1	10	Good
1157	Female	36	29 - 38	2	SSC	Islam	Housewife	6000	Below 15000	1	Rural	Nuclear	No	1	1	1	1	1	0	0	1	1	0	1	1	9	Good
1158	Female	39	>38	3	HSC	Islam	Housewife	15000	15000 - 30000	2	Rural	Nuclear	No	0	0	1	1	0	0	0	1	0	0	1	1	5	Poor
1159	Female	23	18 - 28	1	HSC	Islam	Housewife	20000	15000 - 30000	2	Rural	Nuclear	No	0	1	0	1	1	0	0	1	0	0	1	1	6	Poor
1160	Female	28	18 - 28	1	Primary	Islam	Housewife	14000	Below 15000	1	Rural	Nuclear	No	0	1	0	1	0	0	1	0	1	0	1	1	6	Poor
1161	Female	40	>38	3	SSC	Islam	Housewife	8000	Below 15000	1	Rural	Nuclear	No	0	1	1	1	1	0	0	1	1	0	1	1	8	Poor
1162	Female	42	>38	3	SSC	Islam	Housewife	15000	15000 - 30000	2	Rural	Joint	Yes	1	1	1	1	0	1	0	1	1	0	0	1	8	Poor
1163	Female	30	29 - 38	2	HSC	Islam	Housewife	20000	15000 - 30000	2	Rural	Nuclear	Yes	1	1	1	1	1	1	0	1	1	0	0	1	9	Good
1164	Female	33	29 - 38	2	Graduation or above	Islam	Govt. Job	50000	>30000	3	Sub-urban	Joint	Yes	1	1	1	1	1	0	1	1	0	1	0	1	9	Good
1165	Female	27	18 - 28	1	HSC	Islam	Non-govt job	35000	>30000	3	Sub-urban	Joint	Yes	1	1	1	1	1	0	1	1	0	1	1	1	10	Good
1166	Female	21	18 - 28	1	Primary	Islam	Housewife	10000	Below 15000	1	Sub-urban	Nuclear	Yes	1	1	1	1	0	0	0	1	0	1	1	1	8	Poor
1167	Female	58	>38	3	No Education	Islam	Housewife	12000	Below 15000	1	Rural	Nuclear	No	0	1	0	1	1	0	1	0	0	1	1	1	7	Poor
1168	Female	46	>38	3	Primary	Islam	Housewife	30000	15000 - 30000	2	Sub-urban	Joint	No	0	1	1	1	0	0	0	1	0	1	1	1	7	Poor
1169	Female	25	18 - 28	1	SSC	Islam	Housewife	20000	15000 - 30000	2	Rural	Nuclear	No	0	1	1	1	1	1	1	1	1	1	1	1	11	Good
1170	Female	22	18 - 28	1	SSC	Islam	Housewife	10000	Below 15000	1	Rural	Nuclear	No	1	1	1	1	0	1	0	1	1	1	1	1	10	Good
1171	Female	21	18 - 28	1	No Education	Islam	Govt. Job	40000	>30000	3	Sub-urban	Nuclear	No	1	1	1	1	1	0	1	1	1	1	1	0	10	Good
1172	Female	40	>38	3	SSC	Islam	Housewife	50000	>30000	3	Sub-urban	Joint	No	0	1	1	1	0	0	0	1	1	1	1	0	7	Poor
1173	Female	36	29 - 38	2	Primary	Islam	Housewife	15000	15000 - 30000	2	Rural	Nuclear	No	0	1	1	1	1	0	1	0	1	1	1	0	8	Poor
1174	Female	31	29 - 38	2	Primary	Islam	Housewife	20000	15000 - 30000	2	Rural	Nuclear	No	0	1	1	1	1	1	0	1	0	0	1	1	8	Poor
1175	Female	27	18 - 28	1	SSC	Islam	Housewife	25000	15000 - 30000	2	Rural	Nuclear	No	0	1	1	1	0	1	1	1	0	1	1	1	9	Good
1176	Female	24	18 - 28	1	HSC	Islam	Govt. Job	30000	15000 - 30000	2	Rural	Nuclear	No	0	1	1	1	1	0	1	1	1	1	0	1	9	Good
1177	Female	47	>38	3	No Education	Islam	Housewife	10000	Below 15000	1	Rural	Nuclear	No	0	1	1	1	0	0	1	1	1	0	0	0	6	Poor
1178	Female	41	>38	3	Primary	Islam	Housewife	15000	15000 - 30000	2	Rural	Nuclear	No	0	1	1	1	0	0	1	1	1	0	1	0	7	Poor
1179	Female	37	29 - 38	2	SSC	Islam	Housewife	12000	Below 15000	1	Rural	Nuclear	No	0	1	1	1	0	0	1	1	1	1	1	1	9	Good
1180	Female	32	29 - 38	2	HSC	Islam	Housewife	15000	15000 - 30000	2	Rural	Nuclear	No	0	1	1	1	1	1	1	1	1	0	1	1	10	Good
1181	Female	55	>38	3	Primary	Islam	Housewife	20000	15000 - 30000	2	Rural	Nuclear	No	0	1	1	1	1	1	1	0	1	1	1	1	10	Good
1182	Female	48	>38	3	SSC	Islam	Housewife	15000	15000 - 30000	2	Rural	Nuclear	No	0	1	1	1	0	1	1	0	1	1	0	1	8	Poor
1183	Female	40	>38	3	Primary	Islam	Housewife	12000	Below 15000	1	Rural	Nuclear	No	0	0	1	1	0	1	1	0	1	1	0	1	7	Poor
1184	Female	46	>38	3	Primary	Hindu	Housewife	10000	Below 15000	1	Rural	Nuclear	No	0	1	1	1	0	1	1	0	1	1	0	1	8	Poor
1185	Female	38	29 - 38	2	SSC	Islam	Housewife	25000	15000 - 30000	2	Sub-urban	Nuclear	No	0	1	1	1	1	0	1	0	1	1	1	1	9	Good
1186	Female	50	>38	3	Primary	Islam	Housewife	15000	15000 - 30000	2	Sub-urban	Nuclear	No	0	0	1	1	0	1	1	0	1	1	0	1	7	Poor
1187	Female	34	29 - 38	2	HSC	Hindu	Govt. Job	10000	Below 15000	1	Rural	Nuclear	No	0	0	1	1	0	1	1	0	1	1	0	1	7	Poor
1188	Female	47	>38	3	SSC	Hindu	Housewife	8000	Below 15000	1	Rural	Nuclear	No	0	0	1	1	0	0	1	0	1	1	0	1	6	Poor
1189	Female	35	29 - 38	2	SSC	Islam	Housewife	22000	15000 - 30000	2	Sub-urban	Nuclear	No	0	1	1	1	0	1	1	0	1	1	0	1	8	Poor
1190	Female	45	>38	3	Primary	Islam	Housewife	20000	15000 - 30000	2	Sub-urban	Nuclear	No	0	1	1	1	0	1	1	0	1	1	0	1	8	Poor
1191	Female	45	>38	3	Primary	Islam	Housewife	16000	15000 - 30000	2	Rural	Nuclear	No	0	1	1	1	0	1	1	1	1	0	0	1	8	Poor
1192	Female	30	29 - 38	2	SSC	Islam	Housewife	18000	15000 - 30000	2	Rural	Nuclear	No	0	1	1	1	0	1	1	1	1	1	0	1	9	Good
1193	Female	38	29 - 38	2	SSC	Islam	Housewife	20000	15000 - 30000	2	Rural	Nuclear	No	0	1	1	1	1	1	1	1	1	1	0	1	10	Good
1194	Female	58	>38	3	No Education	Islam	Housewife	12000	Below 15000	1	Rural	Nuclear	No	0	1	1	1	0	0	1	1	1	1	0	1	8	Poor
1195	Female	32	29 - 38	2	SSC	Islam	Housewife	14000	Below 15000	1	Rural	Nuclear	No	0	1	1	1	0	1	1	1	1	1	1	1	10	Good
1196	Female	45	>38	3	Primary	Hindu	Housewife	15000	15000 - 30000	2	Sub-urban	Nuclear	No	0	1	1	1	0	1	1	0	1	1	1	1	9	Good
1197	Female	35	29 - 38	2	SSC	Islam	Housewife	30000	15000 - 30000	2	Sub-urban	Nuclear	Yes	1	1	1	1	1	1	1	1	1	1	0	1	11	Good
1198	Female	28	18 - 28	1	HSC	Islam	Govt. Job	20000	15000 - 30000	2	Rural	Nuclear	No	1	1	1	1	0	1	1	1	1	1	0	1	10	Good
1199	Female	50	>38	3	Primary	Hindu	Housewife	6000	Below 15000	1	Rural	Nuclear	No	0	0	1	1	0	0	1	1	1	0	0	1	6	Poor
1200	Female	42	>38	3	SSC	Islam	Housewife	25000	15000 - 30000	2	Sub-urban	Nuclear	No	0	1	0	1	0	1	1	1	1	1	1	1	9	Good
1201	Female	33	29 - 38	2	Primary	Islam	Housewife	30000	15000 - 30000	2	Rural	Joint	Yes	1	0	0	1	1	0	0	0	1	1	1	1	7	Poor
1202	Female	26	18 - 28	1	SSC	Islam	Housewife	10000	Below 15000	1	Rural	Nuclear	Yes	1	1	1	1	1	0	1	1	1	0	1	1	10	Good
1203	Female	35	29 - 38	2	SSC	Islam	Housewife	20000	15000 - 30000	2	Rural	Nuclear	No	1	1	1	1	1	0	1	0	1	1	1	0	9	Good
1204	Female	27	18 - 28	1	SSC	Islam	Housewife	25000	15000 - 30000	2	Rural	Nuclear	No	0	0	1	1	0	1	1	0	1	1	1	1	8	Poor
1205	Female	40	>38	3	Primary	Islam	Housewife	15000	15000 - 30000	2	Rural	Joint	Yes	1	1	1	1	1	0	1	0	0	1	1	1	9	Good
1206	Female	36	29 - 38	2	SSC	Islam	Housewife	20000	15000 - 30000	2	Rural	Nuclear	No	1	1	1	1	1	0	0	0	1	1	1	1	9	Good
1207	Female	42	>38	3	Primary	Islam	Housewife	15000	15000 - 30000	2	Rural	Nuclear	No	1	1	1	1	0	0	0	1	0	0	1	1	7	Poor
1208	Female	33	29 - 38	2	HSC	Islam	Non-govt job	35000	>30000	3	Rural	Nuclear	Yes	1	1	1	1	0	0	1	0	1	1	1	0	8	Poor
1209	Female	34	29 - 38	2	HSC	Islam	Govt. Job	50000	>30000	3	Rural	Nuclear	No	1	1	1	1	0	0	1	0	0	1	0	1	7	Poor
1210	Female	26	18 - 28	1	SSC	Islam	Housewife	25000	15000 - 30000	2	Rural	Joint	No	1	1	1	1	0	0	0	1	1	1	1	1	9	Good
1211	Female	36	29 - 38	2	HSC	Islam	Housewife	30000	15000 - 30000	2	Rural	Nuclear	No	1	1	1	1	1	0	1	1	0	1	1	1	10	Good
1212	Female	40	>38	3	SSC	Islam	Housewife	22000	15000 - 30000	2	Rural	Nuclear	No	0	1	1	1	1	0	0	1	1	1	1	0	8	Poor
1213	Female	27	18 - 28	1	HSC	Islam	Non-govt job	30000	15000 - 30000	2	Rural	Nuclear	No	1	1	1	0	1	0	0	0	1	1	1	1	8	Poor
1214	Female	32	29 - 38	2	Primary	Islam	Housewife	25000	15000 - 30000	2	Rural	Nuclear	No	0	1	1	1	1	0	1	0	1	1	1	1	9	Good
1215	Female	38	29 - 38	2	Primary	Islam	Housewife	22000	15000 - 30000	2	Rural	Nuclear	No	0	1	1	1	1	0	1	1	1	1	1	0	9	Good
1216	Female	50	>38	3	SSC	Islam	Housewife	20000	15000 - 30000	2	Rural	Nuclear	No	0	0	1	1	1	0	0	1	1	0	1	1	7	Poor
1217	Female	55	>38	3	Primary	Islam	Housewife	15000	15000 - 30000	2	Rural	Joint	No	0	0	1	1	1	0	0	1	1	1	1	1	8	Poor
1218	Female	23	18 - 28	1	SSC	Islam	Housewife	10000	Below 15000	1	Rural	Nuclear	No	0	0	1	1	0	0	0	1	1	0	0	1	5	Poor
1219	Female	36	29 - 38	2	HSC	Islam	Govt. Job	30000	15000 - 30000	2	Rural	Nuclear	No	1	1	1	1	0	0	0	1	1	1	1	1	9	Good
1220	Female	27	18 - 28	1	SSC	Islam	Housewife	25000	15000 - 30000	2	Rural	Nuclear	No	1	1	1	1	0	0	1	1	1	1	1	1	10	Good
1221	Female	43	>38	3	SSC	Islam	Housewife	18000	15000 - 30000	2	Rural	Nuclear	No	1	0	1	1	0	0	0	1	1	1	1	1	8	Poor
1222	Female	55	>38	3	No Education	Islam	Housewife	15000	15000 - 30000	2	Rural	Nuclear	No	0	0	1	1	1	0	0	1	1	1	1	1	8	Poor
1223	Female	25	18 - 28	1	SSC	Islam	Non-govt job	20000	15000 - 30000	2	Rural	Nuclear	No	0	0	0	1	0	0	0	0	1	1	1	0	4	Poor
1224	Female	38	29 - 38	2	HSC	Islam	Non-govt job	35000	>30000	3	Sub-urban	Nuclear	No	1	1	1	1	0	0	1	1	1	1	1	1	10	Good
1225	Female	37	29 - 38	2	SSC	Islam	Housewife	25000	15000 - 30000	2	Rural	Nuclear	No	1	0	1	1	0	0	1	1	1	1	1	1	9	Good
1226	Female	43	>38	3	SSC	Islam	Housewife	18000	15000 - 30000	2	Rural	Nuclear	No	1	0	1	1	0	0	1	1	1	1	1	1	9	Good
1227	Female	35	29 - 38	2	SSC	Islam	Housewife	25000	15000 - 30000	2	Rural	Nuclear	No	1	1	1	1	1	0	0	1	1	1	0	1	9	Good
1228	Female	45	>38	3	Primary	Islam	Housewife	20000	15000 - 30000	2	Rural	Joint	No	0	0	1	1	1	0	1	1	1	1	0	1	8	Poor
1229	Female	36	29 - 38	2	Graduation or above	Islam	Govt. Job	60000	>30000	3	Rural	Nuclear	Yes	1	1	1	1	0	1	1	1	1	1	1	1	11	Good
1230	Female	26	18 - 28	1	SSC	Islam	Housewife	20000	15000 - 30000	2	Rural	Nuclear	No	1	0	1	1	0	0	1	1	1	1	1	1	9	Good
1231	Female	38	29 - 38	2	Primary	Islam	Housewife	15000	15000 - 30000	2	Rural	Nuclear	No	1	1	1	1	0	0	1	0	1	1	1	1	9	Good
1232	Female	54	>38	3	No Education	Islam	Housewife	15000	15000 - 30000	2	Rural	Nuclear	No	0	1	1	1	0	0	1	1	1	0	1	1	8	Poor
1233	Female	25	18 - 28	1	HSC	Islam	Housewife	30000	15000 - 30000	2	Rural	Nuclear	Yes	1	1	1	1	0	1	1	1	0	1	1	1	10	Good
1234	Female	45	>38	3	SSC	Islam	Housewife	20000	15000 - 30000	2	Rural	Nuclear	No	1	1	1	1	0	1	0	1	1	1	0	0	8	Poor
1235	Female	35	29 - 38	2	SSC	Islam	Housewife	25000	15000 - 30000	2	Sub-urban	Joint	No	1	1	1	1	0	1	0	1	1	1	0	1	9	Good
1236	Female	50	>38	3	Primary	Islam	Housewife	27000	15000 - 30000	2	Rural	Nuclear	No	1	0	1	1	0	1	0	0	1	1	0	0	6	Poor
1237	Female	26	18 - 28	1	SSC	Islam	Housewife	30000	15000 - 30000	2	Rural	Joint	Yes	1	1	1	0	0	1	1	1	1	1	1	0	9	Good
1238	Female	35	29 - 38	2	Primary	Islam	Housewife	5000	Below 15000	1	Rural	Nuclear	Yes	1	0	1	1	0	1	0	1	1	0	0	0	6	Poor
1239	Female	42	>38	3	SSC	Islam	Housewife	15000	15000 - 30000	2	Rural	Joint	No	1	0	1	1	0	1	1	1	1	1	1	1	10	Good
1240	Female	36	29 - 38	2	SSC	Islam	Non-govt job	25000	15000 - 30000	2	Rural	Nuclear	Yes	1	1	1	1	1	1	1	1	1	1	1	0	11	Good
1241	Female	38	29 - 38	2	HSC	Islam	Housewife	25000	15000 - 30000	2	Sub-urban	Nuclear	No	1	1	1	1	0	1	1	1	1	1	0	1	10	Good
1242	Female	26	18 - 28	1	HSC	Islam	Housewife	20000	15000 - 30000	2	Sub-urban	Nuclear	No	1	1	1	1	0	1	1	1	1	1	1	1	11	Good
1243	Female	31	29 - 38	2	SSC	Islam	Housewife	30000	15000 - 30000	2	Rural	Joint	No	1	1	1	1	1	1	1	0	1	1	0	0	9	Good
1244	Female	32	29 - 38	2	SSC	Islam	Housewife	20000	15000 - 30000	2	Sub-urban	Joint	No	0	1	1	1	0	1	1	1	1	1	0	1	9	Good
1245	Female	28	18 - 28	1	SSC	Islam	Housewife	25000	15000 - 30000	2	Sub-urban	Nuclear	Yes	1	1	1	1	0	1	1	1	0	1	0	1	9	Good
1246	Female	32	29 - 38	2	HSC	Islam	Housewife	25000	15000 - 30000	2	Rural	Nuclear	No	0	1	1	1	1	1	0	1	0	1	0	1	8	Poor
1247	Female	29	29 - 38	2	SSC	Hindu	Housewife	15000	15000 - 30000	2	Rural	Nuclear	No	1	1	1	1	0	1	0	1	1	1	1	1	10	Good
1248	Female	27	18 - 28	1	HSC	Islam	Housewife	25000	15000 - 30000	2	Rural	Nuclear	No	1	1	1	1	0	0	1	1	0	0	0	1	7	Poor
1249	Female	34	29 - 38	2	SSC	Islam	Housewife	30000	15000 - 30000	2	Sub-urban	Nuclear	Yes	1	1	1	1	1	0	1	1	1	1	1	0	10	Good
1250	Female	28	18 - 28	1	HSC	Islam	Housewife	10000	Below 15000	1	Sub-urban	Nuclear	No	1	1	1	1	1	0	1	0	1	1	1	0	9	Good
1251	Female	46	>38	3	SSC	Islam	Housewife	35000	>30000	3	Rural	Joint	No	0	1	1	1	1	0	1	1	1	1	0	0	8	Poor
1252	Female	42	>38	3	HSC	Islam	Govt. Job	40000	>30000	3	Rural	Nuclear	No	0	1	1	1	0	1	0	0	1	1	1	0	7	Poor
1253	Female	25	18 - 28	1	SSC	Islam	Housewife	25000	15000 - 30000	2	Rural	Nuclear	No	0	1	1	1	0	1	0	1	1	1	1	0	8	Poor
1254	Female	35	29 - 38	2	Primary	Islam	Housewife	35000	>30000	3	Rural	Joint	No	0	1	1	1	1	0	0	1	1	1	0	0	7	Poor
1255	Female	26	18 - 28	1	SSC	Islam	Housewife	15000	15000 - 30000	2	Sub-urban	Nuclear	No	1	1	1	1	1	0	0	1	0	1	1	0	8	Poor
1256	Female	38	29 - 38	2	Primary	Islam	Housewife	30000	15000 - 30000	2	Rural	Nuclear	No	0	1	1	1	1	1	1	0	1	1	0	1	9	Good
1257	Female	34	29 - 38	2	HSC	Islam	Govt. Job	30000	15000 - 30000	2	Rural	Nuclear	No	0	1	1	1	0	1	0	1	1	1	1	1	9	Good
1258	Female	21	18 - 28	1	SSC	Islam	Housewife	20000	15000 - 30000	2	Rural	Nuclear	No	1	1	1	1	1	0	0	1	1	0	1	1	9	Good
1259	Female	30	29 - 38	2	SSC	Islam	Housewife	30000	15000 - 30000	2	Rural	Nuclear	No	1	1	1	1	0	0	1	1	1	1	1	1	10	Good
1260	Female	42	>38	3	Primary	Islam	Housewife	15000	15000 - 30000	2	Rural	Joint	No	0	0	1	1	0	0	1	1	1	0	1	1	7	Poor
1261	Female	50	>38	3	Primary	Islam	Housewife	18000	15000 - 30000	2	Rural	Nuclear	No	0	0	1	1	0	0	1	1	0	1	1	1	7	Poor
1262	Female	48	>38	3	SSC	Islam	Housewife	20000	15000 - 30000	2	Rural	Nuclear	No	0	0	1	1	0	1	1	0	0	1	1	0	6	Poor
1263	Female	42	>38	3	Primary	Islam	Housewife	22000	15000 - 30000	2	Rural	Nuclear	No	0	1	1	1	1	0	0	1	0	1	1	1	8	Poor
1264	Female	44	>38	3	Primary	Hindu	Housewife	20000	15000 - 30000	2	Rural	Nuclear	No	0	0	1	1	1	0	1	0	1	0	1	0	6	Poor
1265	Female	32	29 - 38	2	SSC	Hindu	Housewife	20000	15000 - 30000	2	Rural	Nuclear	No	0	0	1	1	0	0	1	1	0	1	1	1	7	Poor
1266	Female	40	>38	3	SSC	Islam	Housewife	10000	Below 15000	1	Rural	Nuclear	No	0	0	1	1	1	0	0	1	1	0	1	0	6	Poor
1267	Female	36	29 - 38	2	HSC	Hindu	Govt. Job	40000	>30000	3	Sub-urban	Nuclear	Yes	1	1	1	1	1	1	1	1	1	1	1	1	12	Good
1268	Female	31	29 - 38	2	SSC	Hindu	Housewife	14000	Below 15000	1	Sub-urban	Nuclear	Yes	1	0	1	1	1	0	0	1	1	1	1	1	9	Good
1269	Female	55	>38	3	Primary	Hindu	Housewife	23000	15000 - 30000	2	Sub-urban	Nuclear	No	0	0	1	1	0	0	1	1	1	1	1	1	8	Poor
1270	Female	36	29 - 38	2	HSC	Hindu	Housewife	20000	15000 - 30000	2	Sub-urban	Nuclear	No	0	0	1	1	0	0	1	1	1	1	1	1	8	Poor
1271	Female	30	29 - 38	2	SSC	Islam	Housewife	20000	15000 - 30000	2	Rural	Nuclear	No	0	0	1	1	1	1	1	1	1	1	1	1	10	Good
1272	Female	38	29 - 38	2	Primary	Islam	Housewife	10000	Below 15000	1	Rural	Nuclear	No	0	0	1	1	1	1	1	1	1	0	0	1	8	Poor
1273	Female	33	29 - 38	2	HSC	Islam	Non-govt job	30000	15000 - 30000	2	Sub-urban	Nuclear	Yes	1	1	1	1	0	0	0	1	1	1	1	1	9	Good
1274	Female	44	>38	3	Primary	Islam	Housewife	8000	Below 15000	1	Rural	Nuclear	No	0	0	1	1	1	1	1	1	1	0	0	0	7	Poor
1275	Female	35	29 - 38	2	Primary	Islam	Housewife	12000	Below 15000	1	Rural	Nuclear	No	0	0	1	1	1	0	0	0	1	0	0	1	5	Poor
1276	Female	38	29 - 38	2	Primary	Islam	Housewife	10000	Below 15000	1	Rural	Nuclear	No	0	0	1	1	0	1	1	1	1	0	0	1	7	Poor
1277	Female	40	>38	3	Primary	Islam	Housewife	18000	15000 - 30000	2	Rural	Joint	No	0	0	1	1	1	1	0	1	1	1	0	1	8	Poor
1278	Female	31	29 - 38	2	HSC	Islam	Housewife	25000	15000 - 30000	2	Sub-urban	Nuclear	No	0	0	1	1	1	1	0	1	1	1	0	1	8	Poor
1279	Female	40	>38	3	SSC	Islam	Housewife	18000	15000 - 30000	2	Rural	Nuclear	No	0	0	1	1	1	1	0	1	1	1	0	1	8	Poor
1280	Female	45	>38	3	Primary	Islam	Housewife	14000	Below 15000	1	Rural	Joint	No	0	0	1	1	1	1	0	1	1	0	0	1	7	Poor
1281	Female	35	29 - 38	2	Primary	Islam	Housewife	18000	15000 - 30000	2	Rural	Nuclear	No	0	0	1	1	1	1	1	1	1	1	0	1	9	Good
1282	Female	32	29 - 38	2	Primary	Islam	Housewife	15000	15000 - 30000	2	Rural	Nuclear	No	0	0	1	1	1	1	0	1	1	0	0	1	7	Poor
1283	Female	36	29 - 38	2	SSC	Islam	Housewife	10000	Below 15000	1	Rural	Nuclear	No	0	0	1	1	1	0	1	1	0	0	1	0	6	Poor
1284	Female	42	>38	3	Primary	Islam	Housewife	15000	15000 - 30000	2	Rural	Nuclear	No	0	0	1	1	1	1	1	1	1	1	0	1	9	Good
1285	Female	38	29 - 38	2	Primary	Islam	Housewife	12000	Below 15000	1	Rural	Nuclear	No	0	0	1	1	1	1	1	1	0	0	0	1	7	Poor
1286	Female	45	>38	3	SSC	Islam	Housewife	18000	15000 - 30000	2	Rural	Nuclear	No	0	0	1	1	1	0	1	1	1	0	0	1	7	Poor
1287	Female	48	>38	3	Primary	Islam	Housewife	16000	15000 - 30000	2	Rural	Nuclear	No	0	0	1	1	1	1	1	1	1	1	0	1	9	Good
1288	Female	40	>38	3	SSC	Hindu	Housewife	25000	15000 - 30000	2	Rural	Nuclear	No	0	1	1	1	1	0	1	1	1	1	0	1	9	Good
1289	Female	37	29 - 38	2	SSC	Hindu	Housewife	15000	15000 - 30000	2	Rural	Nuclear	No	0	0	1	1	0	1	1	1	1	1	0	1	8	Poor
1290	Female	35	29 - 38	2	HSC	Hindu	Govt. Job	40000	>30000	3	Sub-urban	Nuclear	No	0	1	1	1	1	0	1	1	1	1	1	1	10	Good
1291	Female	33	29 - 38	2	SSC	Hindu	Housewife	14000	Below 15000	1	Rural	Nuclear	No	0	0	0	1	1	1	1	1	1	1	0	1	8	Poor
1292	Female	35	29 - 38	2	SSC	Islam	Housewife	20000	15000 - 30000	2	Sub-urban	Nuclear	No	0	1	1	1	1	0	1	1	1	1	0	1	9	Good
1293	Female	40	>38	3	SSC	Hindu	Housewife	15000	15000 - 30000	2	Rural	Nuclear	No	0	0	0	1	1	1	1	1	0	1	0	1	7	Poor
1294	Female	42	>38	3	SSC	Islam	Housewife	20000	15000 - 30000	2	Rural	Joint	No	0	0	1	1	1	1	1	1	1	0	0	0	7	Poor
1295	Female	39	>38	3	HSC	Islam	Housewife	22000	15000 - 30000	2	Rural	Nuclear	No	0	0	1	1	0	1	1	1	1	1	1	1	9	Good
1296	Female	28	18 - 28	1	SSC	Islam	Housewife	12000	Below 15000	1	Rural	Nuclear	No	0	0	1	1	1	0	1	1	1	0	0	1	7	Poor
1297	Female	42	>38	3	Primary	Islam	Housewife	8000	Below 15000	1	Rural	Nuclear	No	0	0	0	1	1	1	1	1	1	0	0	0	6	Poor
1298	Female	30	29 - 38	2	SSC	Hindu	Housewife	20000	15000 - 30000	2	Rural	Nuclear	Yes	0	1	1	1	1	1	1	1	1	0	0	1	9	Good
1299	Female	47	>38	3	Primary	Islam	Housewife	10000	Below 15000	1	Rural	Nuclear	No	0	0	1	1	1	1	1	1	0	0	1	1	8	Poor
1300	Female	33	29 - 38	2	SSC	Islam	Housewife	15000	15000 - 30000	2	Rural	Nuclear	No	0	0	1	1	1	1	1	1	1	0	1	1	9	Good
